# Supplementary material for: FADS1 rs174550 genotype and high linoleic acid diet modify plasma PUFA phospholipids in a dietary intervention study
Source: Eur J Nutr. 2021 Oct 31;61(2):1109–20. doi: 10.1007/s00394-021-02722-w (PMC8854246; doi:10.1007/s00394-021-02722-w)
Supplement: Supplementary file 2 — Supplementary file2 (XLSX 16 KB) [file 394_2021_2722_MOESM2_ESM.xlsx]

## Sheet: Article information
FADS1 rs174550 genotype and high linoleic acid diet modify plasma PUFA phospholipids in a dietary intervention study
European Journal of Nutrition
Topi Meuronen1, Maria A. Lankinen1, Olli Kärkkäinen2, Markku Laakso3, Jussi Pihlajamäki1,4, Kati Hanhineva1,5,6, Ursula Schwab1,4
1Institute of Public Health and Clinical Nutrition, University of Eastern Finland, Kuopio, Finland
2School of Pharmacy, Faculty of Health Sciences, University of Eastern Finland, Kuopio, Finland
3Institute of Clinical Medicine, Internal Medicine, University of Eastern Finland and Kuopio University Hospital, Kuopio, Finland
4Department of Medicine, Endocrinology and Clinical Nutrition, Kuopio University Hospital, Kuopio, Finland
5Department of Life Technologies, Food Chemistry and Food Development unit, University of Turku, Turku, Finland
6Department of Biology and Biological Engineering, Division of Food and Nutrition Science, Chalmers University of Technology, Gothenburg, Sweden
Corresponding author:
Topi Meuronen
Email: topi.meuronen@uef.fi

## Sheet: Table S1
Online resource 1. List of all identified metabolites.
Metabolite	Mass	Retention time, min	Column	ESI	ID level	Adduct	MS/MS spectra: eV:m/z[abund%]
1-Methylhistidine	169.085	6.1775	HILIC	POS	1	[M+H]+	40 eV: 81.0451 (100), 96.0678 (57.16), 67.041 (33.25), 97.0744 (19.86), 83.0605(17.48)
3-Indoleacetic acid	175.064	4.8591	RP	POS	1	[M+H]+	20 eV: 130.0648 (100), 103.0529 (11.66), 130.1133 (4.48), 84.9577 (3.28), 77.0409 (1.91)
Acylcarnitine C10:1	313.226	6.43356	RP	POS	3	[M+H]+	20 eV: 85.0283 (100), 314.2337 (14.36), 255.157 (8.94), 98.9612 (7.63), 60.0816 (5.89)
Acylcarnitine C11:1	327.241	6.88933	RP	POS	3	[M+H]+	20 eV: 85.0284 (100), 328.249 (23.97), 69.0701 (10.61), 43.0534 (10.54), 111.08 (9.41)
Acylcarnitine C14:2	367.273	7.78542	RP	POS	3	[M+H]+	10 eV: 368.2789 (100), 85.0284 (17.89), 123.1153(10.11), 207.1781 (9.67), 60.0796(9.46)
Acylcarnitine C18:2	423.336	8.86909	RP	POS	3	[M+H]+	10 eV: 424.3414 (100), 85.0274 (6.39), 425.3499 (5), 161.1294 (3.7), 424.4301 (3.25)
Alpha-tocopherol	430.381	12.2649	RP	POS	1	[M+H]+	40 eV: 165.0919 (100), 69.0689 (81.37), 97.1003 (43.57), 137.0928 (41.72), 43.0531 (33.15)
Chenodeoxycholic acid	449.316	9.07565	RP	POS	1	[M+H]+	20 eV: 414.2994 (100), 339.2688 (87.5), 321.2566 (38.21), 76.0385 (35.7), 265.1929 (23.93)
Citrulline	175.096	6.27246	HILIC	POS	1	[M+H]+	20 eV: 70.0646 (100), 113.0708 (44.65), 43.0548 (6.77), 114.0549 (6.47), 159.0771 (4.29)
Cortisol	362.21	6.62045	RP	POS	1	[M+H]+	20 eV: 267.1726 (100), 121.0659 (90.44), 363.2162 (82.12), 327.1941 (69.73), 269.191 (46.55)
Cortisone	360.194	6.38232	RP	POS	1	[M+H]+	20 eV: 361.1978 (100), 163.1099 (88.8), 325.1796 (47.14), 71.0476 (40.84), 197.092 (34.06)
Deoxycholic acid	392.292	9.57928	RP	NEG	1	[M-H]-	40 eV: 343.2593 (100), 322.8175 (78.84), 330.2941 (71.2), 391.2827 (65.07), 469.6099 (61.75)
Erucamide	337.335	3.28893	HILIC	POS	3	[M+H]+	20 eV: 81.0675 (100), 100.0736 (98.16), 111.1158 (92.69), 149.1313. (87.19), 114.0917 (74.27)
Glycoursodeoxycholic acid	449.313	8.92984	RP	NEG	2	[M-H]-	20 eV: 448.3065 (100), 74.0244 (18.3), 449.3104 (9.36), 386.4.15), 289.3934 (3.09)
Guanosine	283.092	4.21783	HILIC	POS	1	[M+H]+	10 eV: 152.0557 (100), 284.3336 (22.16), 135.0272 (4.84), 152.1071 (3.54), 284.4373 (1.82)
Hippuric acid	179.058	1.01569	HILIC	NEG	1	[M-H]-	20 eV: 77.0404 (100), 57.9764 (80.51), 418.2313 (76.95), 341.2862 (68.56), 579.295 (57.3)
Inosine	268.081	2.54576	HILIC	POS	1	[M+H]+	40 eV: 137.0453 (100), 119.0348 (16.3), 55.0302 (11.87), 94.0396 (11.62), 71.0119 (9.42)
L-Histidine	155.07	6.6882	HILIC	POS	1	[M+H]+	40 eV: 56.0492 (100), 82.0529 (53.42), 83.0604 (35.29), 54.0332 (29.97), 81.0444 (29.78)
Linoleamide	279.257	9.664	RP	POS	2	[M+H]+	40 eV: 67.0545 (100), 69.0706 (97.39), 43.0174 (40.69), 111.5136 (38.21), 83.0835 (35.25)
L-Leucine	129.079	3.81199	HILIC	POS	1	[M+H]+	10 eV: 84.0801 (100), 130.0872 (45.95), 130.1568 (9.99), 84.119 (3.23), 130.1346 (1.81)
L-Lysine	146.106	7.02312	HILIC	POS	1	[M+H]+	20 eV: 84.0803 (100), 56.0484 (10.76), 67.0531 (7.63), 94.0646 (3.2), 84.1172 (3.09)
L-Methionine	149.051	4.53199	HILIC	POS	1	[M+H]+	20 eV: 61.0098 (100), 56.0486 (64.3), 41.0365 (15.2), 102.0547 (14.93), 74.0606 (12.9)
L-Phenylalanine	165.079	1.1644	RP	POS	2	[M+H]+	10 eV: 120.0808 (100), 131.0484 (6.25), 120.1261 (3.88), 166.0868 (3.11), 103.0532 (2.12)
LysoPC(14:0)	513.306	9.61317	RP	NEG	3	[M+COOH]-	20 eV: 452.277 (100), 227.2013 (99.84), 44.9978 (9.95), 228.2048 (6.96), 453.2846 (6.8)
LysoPC(15:0)	481.318	9.88829	RP	POS	2	[M+H]+	20 eV: 184.0731 (100), 104.1072 (83.57), 482.3217 (37.7), 464.3136 (10.77), 71.0842 (6.11)
LysoPC(16:0)	517.317	9.58235	RP	POS	3	[M+Na]+	20 eV: 104.1067 (100), 184.0735 (90.45), 518.3221 (44.74), 500.316 (9.27), 86.0974 (8.09)
LysoPC(16:1)	493.318	9.79418	RP	POS	2	[M+H]+	10 eV: 494.3249 (100), 184.0733 (82.93), 412.6617 (11.43), 494.4218 (10.62), 476.3081 (6.78)
LysoPC(17:1)	507.333	10.0336	RP	POS	3	[M+H]+	10 eV: 508.34 (100), 104.1069 (23.1), 184.0727 (18.59), 509.343 (13.19), 105.1089 (6.1)
LysoPC(18:0)	545.347	10.5556	RP	POS	3	[M+Na]+	10 eV: 487.2786 (100), 104.1066 (95.71), 546.3543 (68.64), 86.0953 (5.52), 500.287 (3.28), 184.0748 (2.87)
LysoPC(18:1)	521.349	10.2384	RP	POS	2	[M+H]+	20 eV: 104.1071 (100), 184.0738 (87), 522.3573 (59.2), 504.3445 (14.17), 86.0965 (7.45)
LysoPC(18:2)	519.333	9.96133	RP	POS	2	[M+H]+	10 eV: 520.3406 (100), 104.1064 (15.64), 184.0734 (7.43), 502.3268 (5.41), 521.3493 (5)
LysoPC(18:3)	517.318	9.71164	RP	POS	3	[M+H]+	10 eV: 104.1067 (100), 184.0735 (90.45), 518.3221 (44.74), 500.316 (9.27), 86.0974 (8.09)
LysoPC(20:3)	591.352	10.1451	RP	NEG	3	[M+FA]-	20 eV: 530.3245 (100), 305.2468 (28.79), 531.3281 (13.52), 44.9978 (5.01), 1057.2199 (4.07)
LysoPC(20:4)	543.333	9.94644	RP	POS	2	[M+H]+	10 eV: 544.3404 (100), 184.0732 (67.16), 526.3338 (5.44), 645.3446 (3.82), 124.9978 (3.08)
LysoPC(20:5)	541.318	9.71279	RP	POS	3	[M+H]+	20 eV: 184.0732 (100), 104.1069 (88.01), 542.3227 (81.77), 524.3164 (15.61), 86.0949 (4.29)
LysoPC(22:5)	569.348	10.0826	RP	POS	3	[M+H]+	20 eV: 570.3543 (100), 184.0731 (65.13), 104.1065 (61.61), 552.3413 (20.03), 571.3589 (5.91)
LysoPC(22:6)	567.334	9.93827	RP	POS	2	[M+H]+	20 eV: 184.0731 (100), 568.3426 (5.9), 104.1067 (4.56), 550.3304 (4.27), 184.1297 (1.83)
LysoPE(16:0)	453.286	10.1155	RP	POS	2	[M+H]+	10 eV: 454.2941 (100), 44.0491 (80.86), 313.276 (77.68), 436.28 (70.21), 436.6433 (14.19)
LysoPE(18:0)	481.317	10.4056	RP	NEG	2	[M-H]-	40 eV: 283.2642 (100), 196.0328 (26.64), 140.0095 (20.05), 70.0365 (18.83), 84.9309 (15.58)
LysoPE(18:1)	479.302	10.2227	RP	POS	2	[M+H]+	10 eV: 480.3111 (100), 339.2903 (66.17), 44.0496 (62.55), 462.2983 (46.72), 62.0601 (42.93)
LysoPE(18:2)	477.285	9.96916	RP	NEG	2	[M-H]-	10 eV: 279.2333 (100), 476.2809 (76.27), 280.2326 (14.88), 214.0439 (6.87), 477.282 (6.53)
LysoPE(20:4)	501.285	9.96399	RP	NEG	2	[M-H]-	20 eV: 303.2316(100), 500.2759 (28.35), 196.0386 (28.1), 259.2424 (18.2), 304.2331 (10.27)
LysoPE(20:5)	499.27	9.71159	RP	POS	3	[M+H]+	10 eV: 500.277 (100), 44.0494 (72.55), 482.2636 (34.38), 62.0587 (30.53), 359.2531 (27.41)
LysoPE(22:6)	525.285	9.95427	RP	NEG	2	[M-H]-	20 eV: 327.2331 (100), 283.2423 (78.82), 524.2816 (39), 196.0385 (25.55), 121.1012 (17.59)
MG(18:1)	356.293	10.537	RP	POS	1	[M+H]+	40 eV: 97.1007 (100), 57.0335 (97.59), 67.0533 (95.89), 55.0536 (86.59), 93.0699 (67.12)
Myristamide	227.225	9.83147	RP	POS	2	[M+H]+	20 eV: 228.2326 (100), 57.0685 (53.57), 43.0541 (43.75), 74.0599 (36.85), 88.0755 (18.31)
Oleamide	281.272	10.4403	RP	POS	2	[M+H]+	20 eV: 83.0855 (100), 69.07 (89.17), 57.0694 (47.03), 97.1009 (42.96), 55.0539 (42.11)
Palmitic acid	255.257	10.3293	RP	POS	1	[M+H]+	10 eV: 256.2651 (100), 256.3308 (4.12), 74.0597 (1.63), 43.0543 (1.58), 71.0543 (1.5)
PC(14:0_18:2)	775.535	11.7571	RP	NEG	2	[M+FA-H]-	40 eV: 279.2325 (100), 227.2008 (28.72), 253.2166 (10.59), 714.5052 (8.9), 224.071 (7.71)
PC(15:0_18:2)	789.551	11.9648	RP	NEG	2	[M+FA-H]-	20 eV: 728.5251 (100), 788.5461 (19.75), 279.2353 (15.34), 729.5211 (14.19), 241.2145 (5.46)
PC(16:0_18:2)	803.567	12.1953	RP	NEG	1	[M+FA-H]-	20 eV: 742.5377 (100), 802.5594 (26.12), 743.5412 (21.82), 279.2321 (12.92), 803.5586 (4.82)
PC(16:0_20:4)	827.567	12.125	RP	NEG	2	[M+FA-H]-	40 eV: 303.2331 (100), 255.2306 (28.81), 766.539 (15.98), 224.0699 (10.52), 304.2331 (8.64)
PC(16:1_18:2)	801.552	11.9021	RP	NEG	2	[M+FA]-	20 eV: 740.5217 (100), 800.5449 (31.06), 741.5234 (23.22), 279.2328 (17.92), 801.5527 (10.47)
PC(16:1_20:4)	825.553	11.8389	RP	NEG	2	[M+FA-H]-	20 eV: 764.5228 (100), 824.5442 (21.03), 765.5232 (18.13), 303.2333 (13.02), 695.1793 (5.04)
PC(18:0_18:2)	831.598	12.8851	RP	NEG	1	[M+FA-H]-	40 eV: 279.2332 (100), 283.2635 (33.49), 770.5728 (11.46), 44.9984 (11.1), 280.2334 (10.65)
PC(18:0_20:4)	855.599	12.7867	RP	NEG	2	[M+FA-H]-	40 eV: 303.2336 (100), 283.2627 (38.55), 794.5697 (18.33), 304.2377 (14.42), 259 (14.31)
PC(18:2_18:2)	827.567	11.9595	RP	NEG	2	[M+FA-H]-	20 eV: 766.5389 (100), 826.5589 (26.73), 767.5419 (24.62), 279.2328 (17.13), 827.567 (3.57)
PC(18:2_20:4)	851.567	11.9062	RP	NEG	2	[M+FA-H]-	40 eV: 303.2327 (100), 279.2325 (56.69), 44.9975 (12.35), 304.233 (11.76), 301.2126 (11.02)
ESI; Electrospray ionization mode, HILIC; Hydrophilic interaction chromatography, RP; Reverse phase
