# Supplementary material for: FADS1 rs174550 genotype and high linoleic acid diet modify plasma PUFA phospholipids in a dietary intervention study
Source: Eur J Nutr. 2021 Oct 31;61(2):1109–20. doi: 10.1007/s00394-021-02722-w (PMC8854246; doi:10.1007/s00394-021-02722-w)
Supplement: Supplementary file 3 — Supplementary file3 (XLSX 17 KB) [file 394_2021_2722_MOESM3_ESM.xlsx]

## Sheet: Article information
FADS1 rs174550 genotype and high linoleic acid diet modify plasma PUFA phospholipids in a dietary intervention study
European Journal of Nutrition
Topi Meuronen1, Maria A. Lankinen1, Olli Kärkkäinen2, Markku Laakso3, Jussi Pihlajamäki1,4, Kati Hanhineva1,5,6, Ursula Schwab1,4
1Institute of Public Health and Clinical Nutrition, University of Eastern Finland, Kuopio, Finland
2School of Pharmacy, Faculty of Health Sciences, University of Eastern Finland, Kuopio, Finland
3Institute of Clinical Medicine, Internal Medicine, University of Eastern Finland and Kuopio University Hospital, Kuopio, Finland
4Department of Medicine, Endocrinology and Clinical Nutrition, Kuopio University Hospital, Kuopio, Finland
5Department of Life Technologies, Food Chemistry and Food Development unit, University of Turku, Turku, Finland
6Department of Biology and Biological Engineering, Division of Food and Nutrition Science, Chalmers University of Technology, Gothenburg, Sweden
Corresponding author:
Topi Meuronen
Email: topi.meuronen@uef.fi

## Sheet: Table S2
Online resource 2. Median and Interquartile range (IQR) of all identified metabolites for FADS1 rs174550 TT and CC genotypes at the baseline and at the end of the 4-week intervention.
	Baseline		Week 4		Absolute changes
	TT (n=26)	CC (n=33)	TT (n=26)	CC (n=33)	TT (n=26)	CC (n=33)
Metabolite	Median(IQR)	Median(IQR)	Median(IQR)	Median(IQR)	Median(IQR)	Median(IQR)
1-Methylhistidine	704242(581472;812230)	681834(610830;781901)	685300(593191;710664)	740366(689532;836775)	-41648(-130955;75858)	23967(-53747;131846)
3-Indoleacetic acid	316059(261732;371227)	371642(330952;434359)	321546(275137;368315)	339350(285480;376464)	17961(-41834;44639)	-45145(-97381;41256)
Acylcarnitine C10:1	265789(219083;341720)	266193(221627;382678)	473577(347484;553341)	411369(344898;482578)	113041(59279;279767)	96947(58544;194509)
Acylcarnitine C11:1	215505(174222;267170)	236036(188193;290678)	233233(180661;258294)	205713(158774;260857)	6536(-20094;32892)	-32671(-61515;6432)
Acylcarnitine C14:2	148771(114577;180247)	154333(123386;192980)	219875(180295;267255)	207016(160811;267471)	51674(18847;141588)	45026(13232;99896)
Acylcarnitine C18:2	562276(509604;613469)	550946(479833;606719)	758921(619877;860838)	715799(605247;830952)	144805(91710;346967)	166912(101983;274642)
Alpha-tocopherol	352786(312926;373603)	344730(330547;383381)	401943(341859;428409)	370811(334737;407160)	36418(865;70683)	27866(-437;44923)
Chenodeoxycholic acid	49557(33918;107553)	81245(59548;131924)	70319(54316;108672)	81288(61397;167532)	14801(-11251;41551)	9012(-32876;64495)
Citrulline	704344(603032;831898)	686623(575862;793869)	743816(615598;860765)	750775(694427;813663)	4429(-113118;112455)	64690(-45204;162559)
Cortisol	499594(432314;548957)	420539(381494;485905)	453383(392366;528530)	493659(382243;546024)	-29560(-88767;36764)	35443(-33033;104127)
Cortisone	84676(78227;88109)	77706(73074;82598)	81403(76139;92023)	81238(72722;89300)	-187(-7207;6573)	2209(-3451;11007)
Deoxycholic acid	51059(24498;90804)	72479(45443;136076)	61198(43441;100812)	78464(59913;120051)	4462(-23340;31793)	17197(-33500;41124)
Erucamide	219948(210731;226660)	211468(206550;223010)	206834(195793;215477)	207744(198461;218441)	-9764(-22684;1474)	231(-17011;14106)
Glycoursodeoxycholic acid	93700(60265;218212)	126483(59804;209014)	126154(71625;211303)	152773(98654;214991)	8434(-24200;68226)	13709(-13867;118029)
Guanosine	198359(171016;228471)	211461(190489;241687)	181036(171340;216549)	189150(157456;225925)	-8595(-31079;21365)	-25170(-41332;2835)
Hippuric acid	851612(497401;1688729)	1046327(639893;1527236)	985920(571907;1463214)	707341(335778;1255976)	-18574(-393038;258670)	-300932(-565135;-17627)
Inosine	1317242(1030420;1564548)	1538122(1229135;1811563)	1323087(975690;1603865)	1291272(935397;1678941)	-25946(-235534;175193)	-237578(-507634;77948)
L-Histidine	2664710(2467696;2804939)	2610289(2335678;2778008)	2631752(2430067;2832725)	2700352(2588174;2846253)	-23846(-160656;198089)	29677(-59303;348411)
Linoleamide	364137(278187;437792)	380746(333337;565945)	405036(371519;764422)	497379(418967;883642)	90274(-14030;267868)	111853(15517;390227)
L-Leucine	524741(447137;652274)	597873(539056;683201)	504402(435029;617994)	581021(538822;693727)	-22602(-39360;4361)	6712(-56832;51339)
L-Lysine	735418(608470;810141)	662410(509358;726922)	605573(445427;745133)	641410(541902;732480)	-112872(-277693;132281)	14833(-61836;99817)
L-Methionine	92676(80606;104848)	97659(83795;106570)	103490(85024;114928)	99157(92613;107545)	6541(-8819;19723)	3312(-1315;16948)
L-Phenylalanine	5472271(5095878;5781967)	5260874(5060873;5836911)	5711855(5035637;5970893)	5598403(5352824;5936805)	57606(-194602;304866)	322737(-156628;696163)
LysoPC(14:0)	492505(392996;555961)	517676(463292;629117)	481023(369793;582338)	492628(425555;589206)	-27370(-164247;99081)	-19283(-123085;27742)
LysoPC(15:0)	1262048(1157090;1411726)	1400196(1091619;1539451)	1309788(1029416;1572275)	1276628(936990;1491999)	-57324(-341957;154019)	-125387(-326387;13400)
LysoPC(16:0)	99348(88999;115959)	104015(94548;117202)	89740(72754;102223)	94461(74403;104339)	-16575(-37787;3043)	-16796(-34178;-761)
LysoPC(16:1)	3637516(2786268;4748988)	4284881(3381540;5098645)	3617967(2651126;3968868)	3661800(2932867;4348637)	-127309(-864759;295771)	-731725(-1300223;-169492)
LysoPC(17:1)	496763(459867;561536)	517707(465779;601780)	473228(390264;547097)	461934(419344;528992)	-56023(-115789;26931)	-53698(-109723;-11313)
LysoPC(18:0)	4729824(4254066;5001448)	4739420(4062386;4939832)	4988934(4489975;5728902)	4935601(4547990;5404107)	240727(-165439;692924)	490526(179716;983380)
LysoPC(18:1)	34251919(30588246;37429229)	35911465(33108115;38775455)	32603721(29213126;36690983)	33060251(28113516;36408537)	-1573672(-3822888;1432255)	-3021366(-4511709;-1044302)
LysoPC(18:2)	42675527(36041537;49688363)	47918919(43848399;52245422)	46297603(41261387;51498777)	48427497(44731085;55742072)	1508246(-3900432;9970672)	3679918(-2504342;8166272)
LysoPC(18:3)	1508571(1063849;1738978)	1517993(1322428;1860074)	1050367(850213;1319383)	1104483(679341;1282946)	-400172(-783467;175235)	-639272(-932186;-182083)
LysoPC(20:3)	502744(421441;598932)	492970(418423;569660)	490454(408166;543750)	443400(367714;514948)	-49115(-120686;38241)	-44049(-107083;7578)
LysoPC(20:4)	8958071(7913723;10701564)	6670546(6037625;7901844)	8780412(7643161;9387903)	5447375(4979416;6129980)	-341033(-1479465;-112217)	-1174970(-1810789;-467221)
LysoPC(20:5)	2489488(1834612;3357479)	1785542(1342066;2188164)	1708544(1298607;2157557)	1167758(774378;2246743)	-858136(-1733060;-319874)	-665891(-1115276;-184748)
LysoPC(22:5)	686349(556388;789382)	544863(425298;680189)	582589(472691;718553)	412758(337303;523884)	-56396(-227664;21555)	-99984(-166003;-50413)
LysoPC(22:6)	2673781(2227592;2964727)	2363226(2055796;3074262)	2268862(1874523;2519393)	2017974(1725304;2422579)	-285871(-547256;-54282)	-380005(-710780;-235979)
LysoPE(16:0)	279772(259737;321593)	289159(261296;318209)	284251(259609;297201)	289347(251988;313041)	-1663(-40316;12018)	-16146(-33849;8242)
LysoPE(18:0)	128431(102695;170197)	166183(137048;178678)	140030(97389;165104)	163148(133926;194209)	-10827(-27721;45257)	-5194(-15683;32237)
LysoPE(18:1)	398698(358878;528175)	510263(433741;575541)	464501(366049;582975)	483570(385850;593030)	21218(-42616;95102)	-31493(-88920;92261)
LysoPE(18:2)	573280(449731;723629)	845334(690810;924111)	735511(562688;932221)	917636(731371;1076766)	83435(17270;251312)	100108(-38783;226561)
LysoPE(20:4)	474372(425507;558431)	433339(376158;500914)	500996(455496;597789)	396343(327380;461199)	30327(-37053;86646)	-46457(-77754;-6763)
LysoPE(20:5)	208844(169734;261163)	195034(156657;236784)	156654(138277;206137)	142767(101362;231209)	-51505(-86347;-21424)	-44240(-80382;-27586)
LysoPE(22:6)	552589(508285;679734)	625607(545860;748673)	587552(476433;634010)	562557(469954;671742)	8091(-63546;71582)	-57064(-146543;15912)
MG(18:1)	264625(189388;362519)	425231(276890;540018)	252839(215271;322737)	277424(222309;385631)	32543(-96510;125989)	-64376(-169769;-11860)
Myristamide	607221(450221;788820)	469048(362602;585204)	549729(470121;584672)	548819(429296;706466)	-102816(-246701;54718)	-8854(-92311;249212)
Oleamide	15887152(11378146;18641906)	13557547(7381959;16579232)	13593145(10641284;15310340)	12690068(10320243;15117882)	-1177058(-3044756;619142)	174657(-3139378;3759858)
Palmitic acid	1940891(1688918;2274274)	1776573(1515736;2094540)	1999383(1702248;2198748)	2138556(1955981;2347182)	-46963(-359225;286238)	306039(-212008;749728)
PC(14:0_18:2)	660445(506373;712784)	763622(645416;930684)	706153(569612;831801)	930311(772335;1133377)	12478(-83757;299921)	154272(-6807;327431)
PC(15:0_18:2)	333549(271386;373309)	355214(312701;394589)	362257(315833;417891)	393779(348663;443691)	29238(-3740;53981)	39376(8084;78655)
PC(16:0_18:2)	15558729(14680697;16663061)	17285340(16171196;18474467)	16464272(15494749;17485324)	18545105(17411534;19389833)	708888(197640;1998679)	1417597(278453;2303579)
PC(16:0_20:4)	9826252(9034364;10954561)	7435853(6775244;8445725)	9706401(8835834;10370368)	6770272(6161963;7855729)	-259325(-907645;219528)	-655606(-956213;-306126)
PC(16:1_18:2)	1294546(1079214;1478849)	1516512(1301681;1680590)	1173161(1079743;1387135)	1373169(1238918;1655700)	-41145(-277975;146244)	-127674(-291500;208738)
PC(16:1_20:4)	4678390(4026421;5459003)	3529651(3174254;4469621)	3890756(3219730;4450348)	3034452(2662676;3660263)	-763235(-1526895;-411889)	-420383(-1254740;-215780)
PC(18:0_18:2)	10154813(9010677;10806979)	10667576(9417628;11926313)	10800258(10061766;12500540)	11997972(11158069;13266036)	615996(-128945;2368853)	1507827(-115823;3349296)
PC(18:0_20:4)	5234531(4521431;6036448)	3390989(2912163;3880948)	5163382(4613167;5746360)	3224619(2880427;3668118)	-57913(-666365;483229)	-117023(-229467;310230)
PC(18:2_18:2)	3157102(2849247;3999124)	3927024(3457140;4442791)	3662483(3234262;4304126)	4807900(3879366;5535119)	483654(-145087;1248994)	817547(121581;1379820)
PC(18:2_20:4)	1626465(1433994;1743457)	1362351(1254281;1489890)	1549430(1485244;1798929)	1369016(1229044;1520635)	-47682(-146083;274486)	-29895(-105812;114736)
