# Supplementary material for: FADS1 rs174550 genotype and high linoleic acid diet modify plasma PUFA phospholipids in a dietary intervention study
Source: Eur J Nutr. 2021 Oct 31;61(2):1109–20. doi: 10.1007/s00394-021-02722-w (PMC8854246; doi:10.1007/s00394-021-02722-w)
Supplement: Supplementary file 4 — Supplementary file4 (XLSX 21 KB) [file 394_2021_2722_MOESM4_ESM.xlsx]

## Sheet: Article information
FADS1 rs174550 genotype and high linoleic acid diet modify plasma PUFA phospholipids in a dietary intervention study
European Journal of Nutrition
Topi Meuronen1, Maria A. Lankinen1, Olli Kärkkäinen2, Markku Laakso3, Jussi Pihlajamäki1,4, Kati Hanhineva1,5,6, Ursula Schwab1,4
1Institute of Public Health and Clinical Nutrition, University of Eastern Finland, Kuopio, Finland
2School of Pharmacy, Faculty of Health Sciences, University of Eastern Finland, Kuopio, Finland
3Institute of Clinical Medicine, Internal Medicine, University of Eastern Finland and Kuopio University Hospital, Kuopio, Finland
4Department of Medicine, Endocrinology and Clinical Nutrition, Kuopio University Hospital, Kuopio, Finland
5Department of Life Technologies, Food Chemistry and Food Development unit, University of Turku, Turku, Finland
6Department of Biology and Biological Engineering, Division of Food and Nutrition Science, Chalmers University of Technology, Gothenburg, Sweden
Corresponding author:
Topi Meuronen
Email: topi.meuronen@uef.fi

## Sheet: ESM3
Online resource 3. List of all identified metabolites with statistical test results.
	Baseline			Intervention						Interaction
Metabolite	VIP1	p1	FDR1	VIP, TT	p2, TT	FDR2, TT	VIP, CC	p2, CC	FDR2, CC	p3, genotype x diet	FDR3, genotype x diet
1-Methylhistidine	0.162732	0.993957	0.999005	0.758455	0.327641	0.549095	1.02876	0.0969531	0.210856	0.0348221	0.69694
3-Indoleacetic acid	2.08089	0.010753	0.168411	0.431512	0.841673	0.920765	1.1735	0.0767327	0.180202	0.0431516	0.69694
Acylcarnitine C10:1	0.522003	0.802601	0.921066	2.99591	2.6226e-06	0.00057094	2.57498	7.1479e-08	1.5561e-05	0.346594	0.778774
Acylcarnitine C11:1	0.548929	0.416901	0.671795	0.306125	0.483352	0.663047	1.01178	0.0187569	0.0742433	0.0302731	0.69694
Acylcarnitine C14:2	0.518163	0.490139	0.722432	2.57959	4.41074e-05	0.00480109	1.92842	5.63085e-05	0.0018027	0.299757	0.772272
Acylcarnitine C18:2	0.499449	0.885569	0.960579	3.38102	2.08616e-07	0.000151386	3.15196	2.32831e-09	1.01375e-06	0.704375	0.877972
Alpha-tocopherol	0.256796	0.945653	0.981729	1.63065	0.00144392	0.0523903	1.01609	0.0110065	0.0537247	0.297132	0.771607
Chenodeoxycholic acid	1.4385	0.045752	0.303665	1.13937	0.0668832	0.356002	0.295493	0.295995	0.459288	0.186133	0.763505
Citrulline	0.128756	0.756096	0.9059	0.343935	0.822184	0.910425	1.30852	0.0169156	0.0701433	0.203191	0.763505
Cortisol	1.9111	0.00428636	0.0933141	0.902099	0.23695	0.47763	1.24331	0.0169156	0.0701433	0.0043931	0.683817
Cortisone	1.29762	0.0225728	0.236255	0.219328	0.841673	0.920765	1.063	0.0830636	0.189549	0.203409	0.763505
Deoxycholic acid	1.57858	0.0947446	0.386978	0.549546	0.408243	0.606238	0.429674	0.436769	0.608346	0.885199	0.950594
Erucamide	0.857053	0.22088	0.517606	1.88161	0.0381683	0.303257	0.523107	0.633793	0.77125	0.186504	0.763505
Glycoursodeoxycholic acid	0.217971	0.933601	0.977139	0.460832	0.226959	0.46922	1.28151	0.021836	0.0811212	0.154255	0.763505
Guanosine	0.741512	0.209531	0.509095	0.912588	0.173084	0.430633	1.11951	0.0229528	0.0838393	0.69393	0.875662
Hippuric acid	0.459988	0.665794	0.846138	0.327527	0.900659	0.95739	1.37751	0.00272952	0.0237687	0.0485575	0.69694
Inosine	0.735362	0.173092	0.48064	0.490683	0.617092	0.770303	1.4507	0.0104111	0.0517466	0.123405	0.759234
L-Histidine	0.296686	0.539152	0.758717	0.509319	0.980084	0.991009	1.23566	0.0353429	0.109916	0.236949	0.766026
Linoleamide	1.07885	0.173092	0.48064	2.11074	0.00293294	0.0874658	2.08227	0.000342988	0.00602165	0.897622	0.959274
L-Leucine	1.27422	0.0632789	0.339306	0.524918	0.0140065	0.201935	0.169223	0.724296	0.830327	0.0833781	0.726227
L-Lysine	1.25002	0.0440811	0.302728	1.28978	0.189904	0.444539	0.500487	0.560194	0.7178	0.0395649	0.69694
L-Methionine	0.358279	0.559412	0.771274	0.946029	0.157365	0.421383	1.15958	0.0178161	0.0718251	0.865886	0.944523
L-Phenylalanine	0.116105	0.676856	0.856197	0.595099	0.394073	0.599508	1.38794	0.0178161	0.0718251	0.401735	0.787191
LysoPC(14:0)	1.12517	0.204015	0.504705	0.485319	0.515301	0.689072	0.86342	0.048429	0.133119	0.610337	0.85228
LysoPC(15:0)	0.219101	0.408216	0.665683	0.461425	0.327641	0.549095	1.16298	0.0129718	0.0594516	0.308721	0.774561
LysoPC(16:0)	0.16139	0.721769	0.881263	1.77251	0.0189773	0.224531	2.02808	0.00332133	0.0263888	0.789377	0.907368
LysoPC(16:1)	1.4248	0.0678353	0.353295	0.923812	0.157365	0.421383	1.54655	0.000206071	0.00453148	0.369026	0.779172
LysoPC(17:1)	0.462812	0.443591	0.691266	1.45837	0.0236109	0.250736	1.71209	0.000514496	0.00805797	0.738729	0.892179
LysoPC(18:0)	0.55893	0.665794	0.846138	1.00578	0.089029	0.371295	1.96848	0.000342988	0.00602165	0.348655	0.778774
LysoPC(18:1)	0.919501	0.182991	0.486412	0.938124	0.110534	0.388745	1.4026	0.000266716	0.0053763	0.436013	0.791613
LysoPC(18:2)	1.67862	0.0569137	0.326916	1.6368	0.0593549	0.342747	0.877143	0.0405391	0.119101	0.296265	0.771607
LysoPC(18:3)	0.941382	0.374552	0.639029	1.84353	0.0110453	0.182164	3.24947	6.43777e-07	0.000100107	0.150861	0.763505
LysoPC(20:3)	0.535478	0.721769	0.881263	0.883794	0.0841973	0.368067	1.14479	0.000404198	0.00687452	0.469713	0.805308
LysoPC(20:4)	3.42658	3.82449e-07	8.32591e-05	0.991149	0.00293294	0.0874658	1.87893	2.04891e-08	5.5756e-06	0.00807704	0.683817
LysoPC(20:5)	1.6917	0.0117789	0.173262	2.09412	1.90735e-05	0.0027682	2.03042	0.000514496	0.00805797	0.862173	0.942892
LysoPC(22:5)	1.72593	0.0265911	0.246336	1.2809	0.0189773	0.224531	1.67602	8.29522e-05	0.00231522	0.399972	0.787139
LysoPC(22:6)	0.48003	0.580029	0.783814	1.74863	3.18587e-05	0.00385313	1.91253	6.35698e-06	0.000477212	0.641858	0.854771
LysoPE(16:0)	0.342567	0.52916	0.750476	1.04041	0.268707	0.505596	0.627524	0.032195	0.103681	0.694974	0.875662
LysoPE(18:0)	2.02034	0.0235253	0.239321	0.662797	0.861256	0.933742	0.178929	0.805035	0.882902	0.692246	0.875662
LysoPE(18:1)	1.90513	0.00670908	0.127006	0.7745	0.189904	0.444539	0.153041	0.791411	0.874126	0.190802	0.763505
LysoPE(18:2)	2.94053	1.73796e-05	0.00189177	1.67925	0.000664145	0.0361461	1.06777	0.00402326	0.0299953	0.269287	0.771607
LysoPE(20:4)	1.25586	0.125585	0.427184	0.248419	0.380194	0.589517	1.25134	0.0152303	0.0656561	0.0125267	0.683817
LysoPE(20:5)	0.578168	0.480628	0.715681	1.89557	1.33216e-05	0.00223086	1.9523	0.000315627	0.00567868	0.973288	0.988367
LysoPE(22:6)	1.21698	0.10428	0.403228	0.665542	0.764394	0.869429	1.1309	0.0178161	0.0718251	0.274983	0.771607
MG(18:1)	2.21127	0.00893278	0.148448	0.460912	0.783534	0.882895	1.3567	0.00102527	0.0127543	0.022889	0.69694
Myristamide	2.00289	0.0207664	0.227178	1.04095	0.075149	0.365177	1.00911	0.405972	0.580302	0.0315518	0.69694
Oleamide	1.76394	0.0678353	0.353295	1.36989	0.0668832	0.356002	0.0881345	0.791411	0.874126	0.11623	0.759234
Palmitic acid	0.401258	0.298075	0.587249	0.237161	0.822184	0.910425	1.6731	0.0551331	0.141873	0.099763	0.751502
PC(14:0_18:2)	1.97604	0.00474439	0.100277	1.39815	0.257823	0.496269	1.88306	0.000290246	0.00540056	0.394054	0.787139
PC(15:0_18:2)	0.478384	0.334931	0.608635	1.1449	0.0204286	0.230431	1.5868	7.53948e-05	0.00221803	0.397183	0.787139
PC(16:0_18:2)	2.55897	0.000278238	0.0159401	1.54432	0.00160405	0.0554288	2.20337	1.02036e-05	0.000600358	0.318002	0.777854
PC(16:0_20:4)	3.68456	9.02776e-10	3.93069e-07	0.384103	0.110534	0.388745	1.34513	1.77417e-07	3.21864e-05	0.00129172	0.567909
PC(16:1_18:2)	2.30219	0.00330895	0.0766339	0.48029	0.353321	0.570609	0.870553	0.42636	0.599217	0.845707	0.934793
PC(16:1_20:4)	2.46012	0.00046597	0.0220525	2.04007	4.08292e-06	0.000808047	1.30448	0.00127629	0.0147792	0.307418	0.774561
PC(18:0_18:2)	1.10771	0.114549	0.419565	1.55041	0.0204286	0.230431	1.97201	0.00118713	0.0141223	0.699951	0.877287
PC(18:0_20:4)	3.88517	2.34105e-10	3.93069e-07	0.204682	0.900659	0.95739	0.326239	0.633793	0.77125	0.406341	0.788795
PC(18:2_18:2)	2.02508	0.0112557	0.171355	1.47937	0.0357244	0.295711	1.90117	1.02036e-05	0.000600358	0.33936	0.778774
PC(18:2_20:4)	2.5678	0.000562217	0.0239989	0.349642	0.670973	0.807467	0.241629	0.805035	0.882902	0.54685	0.831358
p1/FDR1; Mann Whitney U test and VIP1 for baseline differences between FADS1 rs174550 TT and CC genotypes, p2/ FDR2; Wilcoxon test and VIP CC/TT for the changes within genotypes, p3/FDR3; linear mixed-effect model interaction term for significance of the responses between TT and CC genotype to high LA diet. VIP; Variable Importance in Projection value.
